# Supplementary material for: Bismuth Subnitrate-Catalyzed Markovnikov-Type Alkyne Hydrations under Batch and Continuous Flow Conditions
Source: Molecules. 2021 May 12;26(10):2864. doi: 10.3390/molecules26102864 (PMC8151695; doi:10.3390/molecules26102864)
Supplement: Supplementary file 1 [file molecules-26-02864-s001.zip]

Archive with 1 entries (1 files):
- molecules-1215721-SI.pdf
